# Supplementary material for: Plasma eNOS Concentration in Healthy Pregnancy and in Hypertensive Disorders of Pregnancy: Evidence of Reduced Concentrations in Pre-Eclampsia from Two Independent Studies
Source: Diseases. 2023 Nov 1;11(4):155. doi: 10.3390/diseases11040155 (PMC10660730; doi:10.3390/diseases11040155)
Supplement: Supplementary file 1 [file diseases-11-00155-s001.zip]

Archive with 1 entries (1 files):
- diseases-2617240-supplementary.pdf
